# Supplementary material for: Auditory sensory deprivation induced by noise exposure exacerbates cognitive decline in a mouse model of Alzheimer’s disease
Source: eLife. 2021 Oct 26;10:e70908. doi: 10.7554/eLife.70908 (PMC8547960; doi:10.7554/eLife.70908)
Supplement: Source data 1. [file elife-70908-supp2.zip]

Archive with 35 entries (28 files):
- WB Source data/Figure 10-supplement 1-Source data/
- WB Source data/Figure 10-supplement 1-Source data/Figure 10-supplement 1-source data.docx
- WB Source data/Figure 10-supplement 1-Source data/Full Image alpha-tubulin.jpg
- WB Source data/Figure 10-supplement 1-Source data/Full Image BAX.jpg
- WB Source data/Figure 10-supplement 1-Source data/Full Image caspase-3.jpg
- WB Source data/Figure 10-supplement 1-Source data/Full Image GAPDH.jpg
- WB Source data/Figure 10-supplement 1-Source data/Full Image NT.jpg
- WB Source data/Figure 10-supplement 1-Source data/Full Image Ponceau S.jpg
- WB Source data/Figure 11- Source data/
- WB Source data/Figure 11- Source data/Figure 11- Source data.docx
- WB Source data/Figure 11- Source data/Full image GAPDH.jpg
- WB Source data/Figure 11- Source data/Full image HO-1.jpg
- WB Source data/Figure 11- Source data/Full image SOD2.jpg
- WB Source data/Figure 3- supplement 2- Source data/
- WB Source data/Figure 3- supplement 2- Source data/Figure 3-supplement 2-Source data.docx
- WB Source data/Figure 3- supplement 2- Source data/Full Image GluR1.jpg
- WB Source data/Figure 3- supplement 2- Source data/Full Image pGluA1.jpg
- WB Source data/Figure 3-Source data 2/
- WB Source data/Figure 3-Source data 2/Figure 3- Source data 2.docx
- WB Source data/Figure 3-Source data 2/Full image GluR1.jpg
- WB Source data/Figure 3-Source data 2/Full immage pGluR1.jpg
- WB Source data/Figure 4-Source data 2/
- WB Source data/Figure 4-Source data 2/Figure 4- Source data 2.docx
- WB Source data/Figure 4-Source data 2/Full image GAPDH.jpg
- WB Source data/Figure 4-Source data 2/Full image PSD-95.jpg
- WB Source data/Figure 6-Source data 2/
- WB Source data/Figure 6-Source data 2/Figure 6- Source data 2.docx
- WB Source data/Figure 6-Source data 2/Full image PSD-95.jpg
- WB Source data/Figure 6-Source data 2/Full image Tubulin.jpg
- WB Source data/Figure 8- Source data/
- WB Source data/Figure 8- Source data/Figure 8- Source data.docx
- WB Source data/Figure 8- Source data/Ful image Tau.jpg
- WB Source data/Figure 8- Source data/Full image pTauSer396.jpg
- WB Source data/Figure 8- Source data/Full image TNF-alpha.jpg
- WB Source data/Figure 8- Source data/Full image Tubulin.jpg
